# Supplementary material for: Binding of Kif23-iso1/CHO1 to 14-3-3 Is Regulated by Sequential Phosphorylations at Two LATS Kinase Consensus Sites
Source: PLoS One. 2015 Feb 6;10(2):e0117857. doi: 10.1371/journal.pone.0117857 (PMC4320110; doi:10.1371/journal.pone.0117857)
Supplement: S1 Table — (XLSX) [file pone.0117857.s010.xlsx]

## Sheet: Feuil1
Protein	UniprotKB	In vitro phosphorylation by NDR kinase	NDR/LATS consensus phosphosite	phospho-proteomic data	URL link
KIF23-1	Q02241-1	yes	HRRSNpS716	yes	http://www.phosphosite.org/siteAction.do?id=17735
KIF23-1	Q02241-1	yes	HRRSRpS814	yes	http://www.phosphosite.org/siteAction.do?id=55732
KIF23-2	Q02241-2	yes	HRRSRpS710	yes	http://www.phosphosite.org/siteAction.do?id=55732
PARD3	Q8TEW0	yes	HVRRSpS144	yes	http://www.phosphosite.org/siteAction.do?id=22015
TSG101	Q99816	yes	HVRLLpS367	no
CYLD	Q9NQC7	yes	HSRIPpS62	no
MTSS1	O43312	yes	HYRYRpS303	yes	http://psyt.thegpm.org/thegpm-cgi/dblist_pep_modmass.pl?label=ENSP00000367256&proex=-1;modmass=80@ST
EVI5L	Q96CN4	no	HFRSQpS265	no
RalBP1	Q15311	no	HGRSEpT535	no
CABLES2	Q9BTV7	no	HYRRLpT475	no
CCNY	Q8ND76	no	HSRLEpS25	yes	http://www.phosphosite.org/siteAction.do?id=1233070
CCNY	Q8ND77	no	HRASpT67	yes	http://www.phosphosite.org/siteAction.do?id=20651053
